# Supplementary material for: Enhancing Mixing and Thermal Management of Recycled Carbon Composite Systems by Torsion-Induced Phase-to-Phase Thermal and Molecular Mobility
Source: Polymers (Basel). 2020 Apr 1;12(4):771. doi: 10.3390/polym12040771 (PMC7240696; doi:10.3390/polym12040771)
Supplement: Supplementary file 1 [file polymers-12-00771-s001.zip]

Archive with 1 entries (1 files):
- polymers-744777-supplementary.avi
